# Supplementary material for: Assessment of the Cholesterol-Lowering Effect of MOMAST®: Biochemical and Cellular Studies
Source: Nutrients. 2022 Jan 23;14(3):493. doi: 10.3390/nu14030493 (PMC8838113; doi:10.3390/nu14030493)
Supplement: Supplementary file 1 [file nutrients-14-00493-s001.zip]

Archive with 1 entries (1 files):
- nutrients-1555335-supplementary.pdf
